# Supplementary material for: Itraconazole in the Treatment of Aberrantly Active Hedgehog and/or PI3K Recurrent Ovarian Cancer
Source: Cancers (Basel). 2026 May 2;18(9):1468. doi: 10.3390/cancers18091468 (PMC13163028; doi:10.3390/cancers18091468)
Supplement: Supplementary file 1 [file cancers-18-01468-s001.zip]

Archive with 3 entries (3 files):
- Table S1. trends_checklist.pdf
- Table S2. supporting clinical information fig. 2.pdf
- Table S3. Aberrant Signal Transduction Pathways.pdf
